# Supplementary material for: Clinically relevant antibiotic resistance in Escherichia coli from black kites in southwestern Siberia: a genetic and phenotypic investigation
Source: mSphere. 2023 Jun 13;8(4):e00099-23. doi: 10.1128/msphere.00099-23 (PMC10449506; doi:10.1128/msphere.00099-23)
Supplement: Table S1 — Characteristics of E. coli isolates from black kites in southwestern Siberia. [file msphere.00099-23-s0002.xlsx]

## Sheet: summary
Isolate	Selection media	Biosample	SR Genbank accession no.	Enterobase barcode	MALDI	Country	Sampling year	Species	Location	Locality	fimH	Serotype	ST	Phylogroup	WGS	IS26	intI1	Phenotypic resistance																					Chromosomal resistance				Aquired antibiotic resistance
																																							Fluoro-quinolone			Beta-lactam	Aminoglycoside
																		AMP	S	S3	TE	SXT	C	KZ	NA	CAZ	CN	AMC	CIP	FOS	ETP	IPM	ATM	F	AZM	CT	AmpC/ESBL	MDR	gyrA	parC	parE	ampC	ARGs no.	aac(3)-IId	aac(3)-IVa_1	aac(3)-VIa_2	aac(6')-Il	aadA2	aadA5
DR160-CEF	CEF 2.0	SAMN27780017	JALQBA000000000	ESC_XA3994AA	Escherichia coli	RU	2018	BK	52°31'N, 85°31'E	L1	32	O108:H2	847	B1	+	+	+	0	14	0	0	0	8	0	16	17	20	11	20	26	26	23	20	18	22	8	AmpC	+					8
DR161-CEF	CEF 2.0	SAMN27780018	JALQAZ000000000	ESC_XA3998AA	Escherichia coli	RU	2018	BK	52°30'N, 85°28'E	L1	23	O128:H26	12666	A	+		+	0	7	0	0	22	0	0	0	22	9	20	15	30	27	26	14	19	25	9	ESBL	+	+	+			7			+		+
DR164A-CIP	CIP 0.05	SAMN27780019	JALQAY000000000	ESC_XA4085AA	Escherichia coli	RU	2018	BK	52°33'N, 85°24'E	L1	61	O8:H23	9699	B1	+		+	0	11	0	0	0	10	0	0	17	9	11	0	27	30	26	21	19	14	7	AmpC	+	+	+			9		+			+
DR164-CEF	CEF 2.0	SAMN27780020	JALQAX000000000	ESC_XA3999AA	Escherichia coli	RU	2018	BK	52°33'N, 85°24'E	L1	32	O88:H10	162	B1	+		+	0	0	0	0	0	0	0	0	22	0	19	14	32	26	25	11	14	10	7	ESBL	+	+	+			12	+					+
DR164-COL	COL 3.0	SAMN27780021	JALQAW000000000	ESC_XA4086AA	Escherichia coli	RU	2018	BK	52°33'N, 85°24'E	L1	86	ONT:H16	2280	B1	+			16	12	20	21	26	23	21	22	27	19	19	33	30	28	25	26	19	14	0	NEG	+					1
DR165-CEF	CEF 2.0	SAMN27780022	JALQAV000000000	ESC_XA3990AA	Escherichia coli	RU	2018	BK	52°35N, 85°15'E	L1	58	O25:H4	624	F	+	+		0	0	0	0	0	18	0	0	17	0	18	8	25	26	25	9	17	13	8	ESBL	+	+	+			9	+
DR167-CEF	CEF 2.0	SAMN27780023	JALQAU000000000	ESC_XA3996AA	Escherichia coli	RU	2018	BK	52°31'N, 85°9'E	L1	32	O88:H10	162	B1	+		+	0	0	0	7	0	0	0	0	24	0	17	15	31	27	25	14	17	10	8	ESBL	+	+	+			12	+					+
DR168-CEF	CEF 2.0	SAMN27780024	JALQAT000000000	ESC_XA3993AA	Escherichia coli	RU	2018	BK	52°31'N, 85°9'E	L1	30	O75:H42	2223	A	+		+	0	9	0	0	22	22	0	0	24	8	17	11	30	30	22	13	19	13	9	ESBL	+	+	+			6			+
DR170-CEF	CEF 2.0	SAMN27780025	JALQAS000000000	ESC_XA3992AA	Escherichia coli	RU	2018	BK	52.4628333N,85.2372167E	L1	270	O2:H4	115	D	+		+	0	0	0	0	0	0	0	0	8	16	9	13	29	26	25	12	12	13	9	AmpC	+	+	+			9				+
DR171-CEF	CEF 2.0	SAMN27780026	JALQAR000000000	ESC_XA3995AA	Escherichia coli	RU	2018	BK	51°55'N, 85°50'E	L1	31	O171:H30	1011	D	+			0	16	20	0	25	22	0	0	14	0	14	13	20	25	25	7	18	21	7	ESBL	+	+	+			4	+
DR173-CEF	CEF 2.0	SAMN27780027	JALQAQ000000000	ESC_XA4047AA	Escherichia coli	RU	2018	BK	51°55'N, 85°50'E	L1	32	O109:H21	162	B1	+		+	0	0	0	0	0	21	0	18	18	7	7	15	26	26	24	19	18	25	7	AmpC	+	+	+			6			+
DR175-CEF	CEF 2.0	SAMN27780028	JALQAP000000000	ESC_XA4049AA	Escherichia coli	RU	2018	BK	51°55'N, 85°50'E	L1	370	O4:H34	219	E	+		+	0	0	0	0	0	0	0	0	21	15	19	9	0	24	24	11	12	13	9	ESBL	+	+	+			15					+
DR338-COL	COL 3.0	SAMN27780029	JALQAO000000000	ESC_XA4083AA	Escherichia coli	RU	2019	BK	51.52244N, 94.65716E	L3	31	O8:H7	1642	B1	+	+	+	0	0	0	0	0	0	0	0	20	7	10	12	22	30	25	27	16	15	0	ESBL	+	+	+			9	+
DR339a-CIP	CIP 0.05	SAMN27780030	JALQAN000000000	ESC_XA4088AA	Escherichia coli	RU	2019	BK	51.54879N, 94.65692E	L3	2	O6:H31	10301	B2	+		+	0	0	0	0	0	0	0	17	11	12	7	33	29	29	20	25	19	0	7	AmpC	+					11
DR345-CEF	CEF 2.0	SAMN27780031	JALQAM000000000	ESC_XA4051AA	Escherichia coli	RU	2019	BK	49.9131139N, 88.9990500E	L2	32	O55:H21	4035	B1	+		`	0	12	18	0	39	16	0	27	13	18	7	41	31	25	21	16	19	15	6	AmpC	+				+	1
DR348-CEF	CEF 2.0	SAMN27780032	JALQAL000000000	ESC_XA4055AA	Escherichia coli	RU	2019	BK	50.0826000N, 89.0455611E	L2	1014	O21:H10	746	A	+		+	0	0	19	0	0	0	0	19	24	17	16	0	27	27	26	7	20	16	7	ESBL	+	+	+			8
DR349-CEF	CEF 2.0	SAMN27780033	JALQAK000000000	ESC_XA4052AA	Escherichia coli	RU	2019	BK	51.20319N, 94.99488E	L3	32	O8:H9	23	C	+			0	14	20	21	25	19	0	24	26	17	16	31	27	30	25	20	19	14	7	ESBL						1
DR350-CEF	CEF 2.0	SAMN27780034	JALQAJ000000000	ESC_XA4056AA	Escherichia coli	RU	2019	BK	51.20319N, 94.99488E	L3	94	O131:H4	10	A	+			0	13	22	24	25	19	0	20	13	16	16	34	26	25	24	7	28	17	7	ESBL						2
DR351-CEF	CEF 2.0	SAMN27780035	JALQAI000000000	ESC_XA4053AA	Escherichia coli	RU	2019	BK	51.20319N, 94.99488E	L3	32	O134:H19	162	B1	+			0	11	21	17	24	20	0	0	0	15	20	0	30	29	27	7	19	13	7	ESBL	+	+	+			1
DR353-CEF	CEF 2.0	SAMN27780036	JALQAH000000000	ESC_XA4054AA	Escherichia coli	RU	2019	BK	51.21484N, 94.97676E	L3	153	O1:H25	1722	F	+		+	0	0	0	20	0	22	0	19	15	17	16	7	24	26	25	0	20	15	7	ESBL	+	+	+			6
DR354-COL	COL 3.0	SAMN27780037	JALQAG000000000	ESC_XA4060AA	Escherichia coli	RU	2019	BK	51.21484N, 94.97676E	L3	23	O86:H16	48	A	+	+	+	0	0	0	0	0	0	20	0	29	16	19	14	24	32	26	31	11	0	0	NEG	+	+	+			13
DR356a-COL	COL 3.0	SAMN27780038	JALQAF000000000	ESC_XA4062AA	Escherichia coli	RU	2019	BK	51.50346N,94.38569E	L3	53	O21:H16	93	A	+		+	0	0	0	0	0	0	0	0	25	7	16	11	30	30	27	16	16	12	0	ESBL	+	+	+			10					+
DR358b-COL	COL 3.0	SAMN27780039	JALQAE000000000	ESC_XA4057AA	Escherichia coli	RU	2019	BK	51.49935N,94.38763E	L3	53	O21:H16	93	A	+		+	0	0	0	0	14	0	0	0	27	17	19	13	28	32	29	19	17	24	0	ESBL	+	+	+			10					+
DR362-CEF	CEF 2.0	SAMN27780040	JALQAD000000000	ESC_XA4058AA	Escherichia coli	RU	2019	BK	51.50346N,94.38569E	L3	47	O17:H34	1158	A	+			0	0	0	0	20	0	0	0	15	16	8	7	30	28	26	19	16	13	6	AmpC	+	+	+			9					+
DR368-CEF	CEF 2.0	SAMN27780041	JALQAC000000000	ESC_XA4080AA	Escherichia coli	RU	2019	BK	51.50225N,94.38789E	L3	38	O45:H49	212	B1	+			0	8	17	0	16	19	0	0	20	7	15	10	25	28	27	11	18	11	7	ESBL	+	+	+			6		+
DR368-CIP	CIP 0.05	SAMN27780042	JALQAB000000000	ESC_ZA1962AA	Escherichia coli	RU	2019	BK	51.50225N,94.38789E	L3	65	O166:H15	38	D	+	+		14	12	20	15	26	24	22	0	2	15	19	13	24	34	26	27	18	15	7	NEG	+	+	+			1
DR370-CEF	CEF 2.0	SAMN27780043	JALQAA000000000	ESC_XA4079AA	Escherichia coli	RU	2019	BK	51.49959N,94.38773E	L3	32	O8:H19	1431	B1	+	+	+	0	14	0	0	0	20	0	0	20	17	19	7	31	29	26	13	10	13	8	ESBL	+	+	+	+		4
DR370-CIP	CIP 0.05	SAMN27780044	JALPZZ000000000	ESC_XA4081AA	Escherichia coli	RU	2019	BK	51.49959N,94.38773E	L3	31	ONT:H23	5869	B1	+		+	12	7	0	0	23	19	26	0	28	8	20	0	27	26	21	25	19	12	7	NEG	+	+	+	+		4			+
DR370-COL	COL 3.0	SAMN27780045	JALPZY000000000	ESC_XA4082AA	Escherichia coli	RU	2019	BK	51.49959N,94.38773E	L3	23	O128:H26	2197	A	+	+	+	17	11	0	0	0	0	24	0	26	7	22	21	31	28	28	26	19	13	0	NEG	+	+	+			8	+					+
DR373-CEF	CEF 2.0	SAMN27780046	JALPZX000000000	ESC_XA4087AA	Escherichia coli	RU	2019	BK	51.32024N,94.72101E	L3	32	O153:H21	23	C	+			0	14	0	19	21	19	0	17	13	13	8	22	30	25	23	17	19	11	7	NEG	+	+	+		+	0
DR162-CEF	CEF 2.0	SAMN30050152	JANIJS000000000	ESC_XA3997AA	Escherichia coli	RU	2018	BK	52°31'N, 85°31'E	L1	58	O1:H34	354	F	+	+	+	0	0	0	0	0	9	0	0	15	8	8	0	25	25	24	18	20	16	8	AmpC	+	+	+	+		16		+			+
DR357-CEF	CEF 2.0	SAMN27780047	JALPZW000000000	ESC_XA4061AA	Escherichia coli	RU	2019	BK	51.49935N,94.38763E	L3	142	O8:H9	12671	C	+	+	+	0	0	0	0	0	22	0	0	21	11	13	0	25	30	27	27	21	0	7	ESBL	+	+	+	+		9						+
DR165-CIP	CIP 0.05	SAMN27780048	JALPZV000000000	ESC_XA3991AA	Escherichia coli	RU	2018	BK	52°35N, 85°15'E	L1	865	O148:H30	522	A	+			14	14	22	20	9	20	22	10	25	18	22	19	29	30	28	30	16	15	7	NEG	+					2
DR168-CIP	CIP 0.05	SAMN27780049	JALPZU000000000	ESC_XA4084AA	Escherichia coli	RU	2018	BK	52°31'N, 85°9'E	L1	41	O38:H10	226	A	+		+	0	8	0	0	19	20	0	0	16	9	11	0	27	25	23	32	13	11	7	AmpC	+	+	+			5			+
DR343-CIP	CIP 0.05	SAMN27780050	JALPZT000000000	ESC_XA4048AA	Escherichia coli	RU	2019	BK	49.9131139N, 88.9990500E	L2	32	O8:H10	162	B1	+			16	11	17	23	24	23	22	0	27	19	21	13	25	34	25	30	17	20	6	NEG	+	+	+			1
DR344-CIP	CIP 0.05	SAMN27780051	JALPZS000000000	ESC_XA4050AA	Escherichia coli	RU	2019	BK	50.0291056N, 89.1348889E	L2	31	O86:H27	12670	B1	+			0	13	18	23	26	15	15	0	27	19	18	25	29	30	26	30	21	0	7	NEG	+	+				2
DR161-CIP	CIP 0.05	ND	ND	ND	Escherichia coli	RU	2018	BK	52°30'N, 85°28'E	L1								14	13	20	20	23	20	22	0	23	17	20	22	31	29	26	28	19	15	7	NA	+
DR162-CIP	CIP 0.05	ND	ND	ND	Escherichia coli	RU	2018	BK	52°31'N, 85°31'E	L1								17	10	19	22	22	23	21	0	23	18	18	17	29	29	24	27	17	15	7	NA
DR163-CIP	CIP 0.05	ND	ND	ND	Escherichia coli	RU	2018	BK	52°14'N, 85°29'E	L1								0	0	0	0	0	0	18	0	23	16	17	23	30	27	23	28	19	11	7	NA	+
DR167-CIP	CIP 0.05	ND	ND	ND	Escherichia coli	RU	2018	BK	52°31'N, 85°9'E	L1								0	13	24	0	19	22	15	19	23	14	13	22	25	29	25	27	19	14	7	NA	+
DR169-CIP	CIP 0.05	ND	ND	ND	Escherichia coli	RU	2018	BK	52°31'N, 85°9'E	L1								16	12	20	19	26	18	21	0	22	14	20	13	30	29	23	28	18	15	8	NA	+
DR170-CIP	CIP 0.05	ND	ND	ND	Escherichia coli	RU	2018	BK	52.4628333N,85.2372167E	L1								0	11	0	0	0	22	17	0	23	15	15	22	22	27	24	27	19	13	7	NA	+
DR171-CIP	CIP 0.05	ND	ND	ND	Escherichia coli	RU	2018	BK	51°55'N, 85°50'E	L1								0	9	0	19	17	8	20	19	24	0	19	20	30	29	25	25	15	13	8	NA	+
DR174-CIP	CIP 0.05	ND	ND	ND	Escherichia coli	RU	2018	BK	51°55'N, 85°50'E	L1								0	0	20	15	18	10	20	12	18	16	19	20	20	29	26	26	14	10	8	NA	+
DR345a-CIP	CIP 0.05	ND	ND	ND	Escherichia coli	RU	2019	BK	49.9131139N, 88.9990500E	L2								16	14	0	23	21	20	25	0	28	18	24	22	30	31	29	29	21	12	8	NA	+
DR351-CIP	CIP 0.05	ND	ND	ND	Escherichia coli	RU	2019	BK	51.20319N, 94.99488E	L3								0	11	20	23	25	26	0	0	18	16	20	12	29	27	27	12	18	12	7	NA	+
DR354-CIP	CIP 0.05	ND	ND	ND	Escherichia coli	RU	2019	BK	51.21484N, 94.97676E	L3								0	0	0	0	0	0	20	0	30	17	19	13	31	31	27	29	14	0	0	NA	+
DR357-COL	COL 3.0	ND	ND	ND	Escherichia coli	RU	2019	BK	51.49935N,94.38763E	L3								0	0	0	0	0	0	0	0	27	0	0	10	24	29	23	18	10	7	7	NA	+
DR362-CIP	CIP 0.05	ND	ND	ND	Escherichia coli	RU	2019	BK	51.50346N,94.38569E	L3								0	0	0	0	18	0	0	0	16	19	9	0	32	28	25	17	16	11	7	NA	+
DR363-CIP	CIP 0.05	ND	ND	ND	Escherichia coli	RU	2019	BK	51.45643N,94.42566E	L3								15	13	17	21	25	16	21	0	26	16	19	25	29	30	25	26	17	12	7	NA	+
DR377-CIP	CIP 0.05	ND	ND	ND	Escherichia coli	RU	2019	BK	51.45907N,94.4217E	L3								14	12	15	22	26	25	21	9	25	15	20	29	29	26	26	25	17	15	7	NA	+
[truncated: 258 more columns]
